# Supplementary material for: A Self-Healing, Transparent, and Hydrophobic Flame-Retardant Coating for Wood Based on Bio-Derived Flame Retardants and Fluorosilane Surface Treatment
Source: Polymers (Basel). 2026 Jun 15;18(12):1497. doi: 10.3390/polym18121497 (PMC13307277; doi:10.3390/polym18121497)
Supplement: Supplementary file 1 [file polymers-18-01497-s001.zip]

Archive with 1 entries (1 files):
- polymers-4351215-supplementary.pdf
